# Supplementary material for: Tunable Electronic Properties of Few-Layer Tellurene under In-Plane and Out-of-Plane Uniaxial Strain
Source: Nanomaterials (Basel). 2022 Mar 6;12(5):875. doi: 10.3390/nano12050875 (PMC8912431; doi:10.3390/nano12050875)
Supplement: Supplementary file 1 [file nanomaterials-12-00875-s001.zip]

Archive with 1 entries (1 files):
- nanomaterials-1618738-supplementary.pdf
